# Supplementary material for: Quality Assessment in Paediatric Cardiology: Experiences from Leveraging a Clinical Data Warehouse
Source: Life (Basel). 2026 Jun 2;16(6):941. doi: 10.3390/life16060941 (PMC13300982; doi:10.3390/life16060941)
Supplement: Supplementary file 1 [file life-16-00941-s001.zip]

Archive with 3 entries (3 files):
- life-4328165-Table S1.pdf
- life-4328165-Table S2.pdf
- life-4328165-Table S3.pdf
